# Supplementary material for: Development and Quality Characteristics of Jangjorim Prepared Using Long-Arm Octopus (Octopus minor) as an Elderly-Friendly Food
Source: Foods. 2023 Dec 5;12(24):4375. doi: 10.3390/foods12244375 (PMC10742802; doi:10.3390/foods12244375)
Supplement: Supplementary file 1 [file foods-12-04375-s001.zip]

Archive with 1 entries (1 files):
- foods-2728446-supplementary.pdf
